# Supplementary material for: The impact of diets containing Hermetia illucens meal on the growth, intestinal health, and microbiota of gilthead seabream (Sparus aurata)
Source: Fish Physiol Biochem. 2024 Feb 22;50(3):1003–24. doi: 10.1007/s10695-024-01314-9 (PMC11213805; doi:10.1007/s10695-024-01314-9)
Supplement: Supplementary file 1 — Supplementary file1 (XLSX 11 KB) [file 10695_2024_1314_MOESM1_ESM.xlsx]

## Sheet: S1
Supplementary Data File S1: list of genera and number of reads found in feed samples
TAXONOMY	FM1	FM2	FM3	HIM1	HIM2	HIM3
Bacillus	88	30	16	37	21	10
Lactobacillus	5	2	7	1188	785	898
Staphylococcus	35926	33246	47105	4605	9023	5444
Cobetia	476	765	1411	66	57	67
Vibrio	14	108	159	79	20	36
Streptococcus	0	0	2	190	78	95
Actinomyces	0	0	0	2843	623	949
Corynebacterium	0	0	0	8	2	2
Brevibacterium	0	0	0	7	0	3
Geobacillus	0	0	0	202	59	99
Oceanobacillus	0	0	0	2076	438	1058
Ureibacillus	0	0	0	4	3	4
Enterococcus	0	0	0	2651	613	929
Weissella	0	0	0	7	6	2
Lactococcus	0	0	0	35	21	28
RsaHf231	0	0	0	74	5	19
Nosocomiicoccus	0	0	0	10	0	0
Unknown Lachnospiraceae	0	0	0	9	2	4
Cetobacterium	0	0	0	22	4	13
Hypnocyclicus	0	0	0	13	5	14
Ignatzschineria	0	0	0	61	22	18
Unknown Enterobacteriaceae	0	0	0	172	51	80
Escherichia-Shigella	0	0	0	39	14	12
Kosakonia	0	0	0	45	1	8
Unknown Erwiniaceae	0	0	0	11	3	8
Hafnia-Obesumbacterium	0	0	0	8	0	5
Morganella	0	0	0	41	8	11
Proteus	0	0	0	211	67	94
Providencia	0	0	0	60	25	34
Pseudomonas	0	0	0	50	0	8
