# Supplementary material for: The impact of diets containing Hermetia illucens meal on the growth, intestinal health, and microbiota of gilthead seabream (Sparus aurata)
Source: Fish Physiol Biochem. 2024 Feb 22;50(3):1003–24. doi: 10.1007/s10695-024-01314-9 (PMC11213805; doi:10.1007/s10695-024-01314-9)
Supplement: Supplementary file 2 — Supplementary file2 (XLSX 14 KB) [file 10695_2024_1314_MOESM2_ESM.xlsx]

## Sheet: S2
Supplementary Data File S2: list of genera and number of reads found in gut samples
TAXONOMY	FM1	FM2	FM3	FM4	FM5	FM6	FM7	FM8	FM9	FM10	HIM1	HIM2	HIM3	HIM4	HIM5	HIM6	HIM7	HIM8	HIM9	HIM10
Staphylococcus	113	45	6004	31741	2883	36124	35	38	246	5749	1371	43	5654	2	1088	3089	50	1358	2640	3370
Unknown Clostridiaceae	55654	25221	66	8174	8834	644	24867	6101	8961	14289	14174	5	24784	19278	96	187	19226	32433	15335	18702
Clostridium_sensu_stricto_1	4433	3802	21	8381	11912	585	2033	404	1068	1047	18300	3	2804	2947	14	44	22874	2230	1196	1467
Clostridioides	0	4	0	0	35	0	33	178	0	0	0	0	0	0	136	197	0	22	0	0
Romboutsia	78	123	2	0	25	0	3	94	0	2	0	0	0	26	26	0	0	138	0	0
Cetobacterium	2242	2142	14641	402	15213	352	30410	39535	36645	13876	104	1023	24	4896	2492	3239	1060	238	432	58
Photobacterium	5507	12905	27895	1602	25603	380	985	5399	4412	11602	157	36203	89	3634	23435	40234	3670	1938	907	51
Vibrio	229	851	4248	1423	191	56	928	272	66	23	2199	2	17	4875	3946	32	283	1824	36	199
Oceanobacillus	0	0	0	0	32	0	0	0	0	0	95	124	319	50	382	344	289	348	12569	5979
Turicibacter	44	169	0	0	9	0	0	0	0	101	0	0	2	5	0	0	0	17	4	9
Unknown Peptostreptococcaceae	0	14	0	0	20	0	0	0	0	45	0	0	0	2	0	0	0	3	0	0
Enterovibrio	0	0	0	0	0	0	0	0	0	0	0	0	0	14	0	0	0	0	0	0
Bacillus	0	0	44	93	40	169	0	0	2	16	0	2	32	0	14	32	15	12	445	257
Lysinibacillus	0	0	0	0	0	0	0	0	0	0	0	0	0	0	2	0	0	0	20	5
Paenibacillus	0	0	0	0	0	0	0	0	0	0	0	0	18	0	9	32	5	10	215	109
Cobetia	4	0	15	398	23	660	0	0	0	31	18	0	78	0	2	13	0	16	54	68
Actinomyces	0	0	0	0	0	2	0	0	0	0	2	0	35	0	0	2	8	11	138	94
Cerasibacillus	0	0	0	0	0	0	0	0	0	0	0	0	2	0	0	0	4	3	56	23
Pseudogracilibacillus	0	0	0	0	0	0	0	0	0	0	0	0	4	0	0	0	2	0	72	35
Enterococcus	0	0	2	0	104	3	0	0	0	0	4	3	7	0	0	0	12	7	182	60
Lactobacillus	0	11	2	19	841	50	0	0	0	0	4	3	10	0	0	7	5	4	148	65
Streptococcus	0	0	3	8	460	8	0	0	0	0	6	0	11	0	0	0	4	6	100	60
Unknown Lachnospiraceae	0	0	0	0	0	0	0	0	0	0	0	0	2	0	0	0	2	0	24	8
NS5_marine_group	0	0	25	0	0	0	0	0	0	6	0	2	0	0	0	0	0	0	0	0
HIMB11	0	0	14	0	0	0	0	0	0	2	0	2	0	0	0	0	0	0	0	0
Litoricola	0	0	9	0	0	0	0	0	0	2	0	0	0	0	0	0	0	0	0	0
Aliivibrio	0	85	0	0	1	0	0	0	0	6	0	0	0	0	0	2	0	2	14	0
Brevinema	0	0	0	6	0	0	0	0	0	47	0	0	7	0	0	0	0	0	9	0
Epulopiscium	0	6	0	0	15	0	0	0	0	0	0	0	0	0	0	0	0	0	0	0
Pseudomonas	0	2	0	0	2	0	0	0	0	0	0	0	0	0	0	0	0	1	0	10
Geobacillus	0	0	0	0	118	0	0	0	0	0	0	0	12	0	0	9	0	4	95	51
Clostridium_sensu_stricto_13	0	0	0	0	0	0	0	0	0	0	0	0	0	0	0	7	0	0	34	9
Endozoicomonas	0	0	0	0	0	0	0	0	0	0	0	119	0	0	0	21	0	0	0	0
Kroppenstedtia	0	0	0	0	7	0	0	0	0	0	0	0	0	0	0	0	0	0	3	0
Herbinix	0	0	0	0	0	0	0	0	0	0	0	0	0	0	0	0	0	0	29	12
Terrisporobacter	0	0	0	0	0	0	0	0	0	0	0	0	0	0	0	0	0	0	19	27
Cyclobacteriaceae	0	0	0	0	10	0	0	0	0	0	0	0	0	0	0	0	0	0	0	0
Unknown Rhodobacteraceae	0	0	0	0	0	0	0	0	0	0	0	0	0	0	0	0	0	49	0	0
Phenylobacterium	0	0	0	0	0	12	0	0	0	0	0	0	0	0	0	0	0	0	0	0
SAR86_clade	0	0	10	0	0	0	0	0	0	0	0	0	0	0	0	0	0	0	0	0
